# Supplementary material for: Osteopontin’s relationship with malnutrition and oxidative stress in adolescents. A pilot study
Source: PLoS One. 2021 Mar 25;16(3):e0249057. doi: 10.1371/journal.pone.0249057 (PMC7993823; doi:10.1371/journal.pone.0249057)
Supplement: S1 File — (TXT) [file pone.0249057.s001.txt]

https://figshare.com/s/20a584626cc81034bd6a

10.6084/m9.figshare.13724347
